# Supplementary material for: Identification of the Tumor Infiltrating Lymphocytes (TILs) Landscape in Pure Squamous Cell Carcinoma of the Bladder
Source: Cancers (Basel). 2022 Aug 18;14(16):3999. doi: 10.3390/cancers14163999 (PMC9406640; doi:10.3390/cancers14163999)
Supplement: Supplementary file 1 [file cancers-14-03999-s001.zip]

Archive with 1 entries (1 files):
- cancers-1824317-supplementary.pdf
